# Supplementary material for: Ecological genomics of adaptation to unpredictability in experimental rotifer populations
Source: Sci Rep. 2019 Dec 23;9:19646. doi: 10.1038/s41598-019-56100-y (PMC6927961; doi:10.1038/s41598-019-56100-y)
Supplement: Supplementary file 2 — Supplementary Dataset S2 [file 41598_2019_56100_MOESM2_ESM.csv]

#Phenotypic data for genotype-phenotype association analysis. (A) Diapausing egg hatching fraction (%) and (B) Density for sex initiation (females ml-1). This data set was obtained from Tarazona et al. 2017 and here are included clones with both phenotypic and genotypic data available (52 and 76 clones for hatching fraction and timing of sex respectively).
(A)				(B)
Population	Clone	Hatching (%)		Population	Clone	Density (females ml-1)
1	1_10	45.31		1	1_16	10.33
1	1_2b	90		1	1_15	2.76
2	2_14	12.5		1	1_14	15.24
2	2_15	85.3		1	1_13	4.47
1	1_3c	29.85		1	1_12	7.07
2	2_10	81		1	1_11	5.53
2	2_11	60.8		1	1_10	2.82
1	1_6c	9.67		1	1_2b	7
3	3_10	96.2		2	2_14	16.29
4	4_13	11.84		2	2_15	5.38
4	4_14	51.38		1	1_3c	4.18
2	2_13c	72.97		2	2_16	6.96
3	3_4b	100		2	2_10	6.6
4	4_3c	60.37		2	2_11	12.18
6	6_2	65		2	2_12	5.18
6	6_8	54.39		3	3_15	15.91
5	5_10	97.33		1	1_6c	4.62
6	6_9	100		3	3_10	8.44
5	5_14	100		3	3_11	3.09
5	5_13	95.91		3	3_13	13.67
5	5_1	78.12		3	3_14	3.62
5	5_2	78.12		6	6_10b	21.17
5	5_4	100		4	4_11	1.87
5	5_5	100		4	4_10	7.37
5	5_6	95.45		4	4_13	1.87
5	5_7	100		2	2_13c	3.77
5	5_9	100		3	3_4b	7.37
6	6_13	93.87		4	4_3c	8.53
6	6_15	100		6	6_2	15.8
6	6_14	94.73		6	6_8	6.83
4	4_4	94.52		5	5_12	17.27
4	4_5	77.08		5	5_11	6.7
4	4_8	81.96		5	5_14	6.51
3	3_1	66.12		5	5_13	11.73
3	3_2	100		5	5_15	18.51
3	3_3	90.19		5	5_1	2.04
3	3_5	100		5	5_2	8.2
3	3_6	100		5	5_3	7.2
3	3_7	100		5	5_4	11.76
3	3_8	100		5	5_6	13.09
3	3_9	97.61		5	5_7	6.13
2	2_4	85.7		5	5_8	8.57
2	2_5	83.56		3	3_12b	9.73
2	2_6	84.12		5	5_9	6.23
2	2_7	49		6	6_19	13.47
2	2_9	93		6	6_11	14.31
1	1_1	64.18		6	6_12	5.27
1	1_4	94.4		6	6_15	19.09
1	1_5	33.3		6	6_14	32
1	1_8	64.1		6	6_16	21
1	1_9	75.4		4	4_4	6.7
6	6_7c	95.65		4	4_5	7.13
				4	4_8	5.38
				4	4_9	10.91
				3	3_1	16.53
				3	3_2	5.9
				3	3_3	4.33
				3	3_5	17.44
				3	3_6	6.56
				3	3_7	3.8
				3	3_8	9.33
				3	3_9	1.87
				2	2_1	17.7
				2	2_2	0.8
				2	2_4	6.33
				2	2_5	12.71
				2	2_6	5.87
				2	2_7	6.33
				2	2_8	1.98
				2	2_9	9.3
				1	1_1	10.8
				1	1_4	3.82
				1	1_5	8
				1	1_7	10.04
				1	1_9	9.13
				6	6_7c	19.67
