# Supplementary material for: Ecological genomics of adaptation to unpredictability in experimental rotifer populations
Source: Sci Rep. 2019 Dec 23;9:19646. doi: 10.1038/s41598-019-56100-y (PMC6927961; doi:10.1038/s41598-019-56100-y)
Supplement: Supplementary file 3 — Supplementary Dataset S1 [file 41598_2019_56100_MOESM3_ESM.zip]

Archive with 1 entries (1 files):
- SNPs_439_final.vcf.gz
